# Supplementary material for: Global scenario of the RmtE pan-aminoglycoside-resistance mechanism: emergence of the rmtE4 gene in South America associated with a hospital-related IncL plasmid
Source: Microb Genom. 2023 Mar 24;9(3):mgen000946. doi: 10.1099/mgen.0.000946 (PMC10132066; doi:10.1099/mgen.0.000946)
Supplement: Supplementary material 2 [file mgen-9-946-s002.xlsx]

## Sheet: Supplementary Table 1
Isolate	ENA sample	Species	Sequence type	Source	Country	Latitude	Longitude	Date (dd/mm/yy)	ENA project	Sequencing technology	ENA run	Total reads	Lenght (bp)	GC (%)	Coverage (X)
BB1501	ERS10167620	Klebsiella quasipneumoniae	1887	sewer Bolivariano	Venezuela	10.4396	-64.1724	2014-05-12	PRJEB50384	Illumina	ERR8135196	452778	300	56	23.56
BB1502	ERS10167621	Klebsiella quasipneumoniae	1887	sewer Bolivariano	Venezuela	10.4396	-64.1724	2014-05-12	PRJEB50384	Illumina	ERR8135197	356758	300	56	18.56
BB1539	ERS10167622	Klebsiella pneumoniae	39	sewer Brasil market	Venezuela	10.4336	-64.1773	2014-05-28	PRJEB50384	Illumina	ERR8135198	1132750	300	55	60.81
BB1541	ERS10167623	Klebsiella pneumoniae	39	sewer South Brasil main avenue	Venezuela	10.4339	-64.1813	2014-05-28	PRJEB50384	Illumina	ERR8135199	1368106	300	56.5	73.44
BB1542	ERS10167624	Klebsiella pneumoniae	39	sewer South Brasil main avenue	Venezuela	10.4339	-64.1813	2014-05-28	PRJEB50384	Illumina	ERR8135200	1164074	300	56	62.49

## Sheet: Supplementary Table 2
Isolate	ENA sample	Species	Sequence type	Source	Country	Latitude	Longitude	Date (dd/mm/yy)	ENA project	Sequencing technology	ENA run	Total sequences	Mean lenght (bp)	GC (%)	Coverage (X)
BB1501	ERS10167620	Klebsiella quasipneumoniae	1887	sewer Bolivariano	Venezuela	10.4396	-64.1724	2014-05-12	PRJEB50384	Nanopore	ERR8135745	197022	7977.14	56.6	272.65
BB1502	ERS10167621	Klebsiella quasipneumoniae	1887	sewer Bolivariano	Venezuela	10.4396	-64.1724	2014-05-12	PRJEB50384	Nanopore	ERR8135746	146568	7271.69	56.64	184.87
BB1539	ERS10167622	Klebsiella pneumoniae	39	sewer Brasil market	Venezuela	10.4336	-64.1773	2014-05-28	PRJEB50384	Nanopore	ERR8135747	132803	6793.87	56.39	161.45
BB1541	ERS10167623	Klebsiella pneumoniae	39	sewer South Brasil main avenue	Venezuela	10.4339	-64.1813	2014-05-28	PRJEB50384	Nanopore	ERR8135748	176886	7270.78	56.42	230.14
BB1542	ERS10167624	Klebsiella pneumoniae	39	sewer South Brasil main avenue	Venezuela	10.4339	-64.1813	2014-05-28	PRJEB50384	Nanopore	ERR8135749	247016	6927.96	56.27	306.22

## Sheet: Supplementary Table 3
Isolate	ENA sample	Species	Sequence type	Source	Country	Latitude	Longitude	Date (dd/mm/yy)	ENA project	Assembler	ENA analysis	Total contigs	Total length (bp)	GC (%)	N50 (bp)
BB1501	ERS10167620	Klebsiella quasipneumoniae	1887	sewer Bolivariano	Venezuela	10.4396	-64.1724	2014-05-12	PRJEB50384	Unicycler	ERZ4949683	9	5764497	57.51	5338793
BB1502	ERS10167621	Klebsiella quasipneumoniae	1887	sewer Bolivariano	Venezuela	10.4396	-64.1724	2014-05-12	PRJEB50384	Unicycler	ERZ4949704	13	5765050	57.52	5337773
BB1539	ERS10167622	Klebsiella pneumoniae	39	sewer Brasil market	Venezuela	10.4336	-64.1773	2014-05-28	PRJEB50384	Unicycler	ERZ4949711	5	5588409	57.25	5300217
BB1541	ERS10167623	Klebsiella pneumoniae	39	sewer South Brasil main avenue	Venezuela	10.4339	-64.1813	2014-05-28	PRJEB50384	Unicycler	ERZ4949718	5	5588326	57.25	5300365
BB1542	ERS10167624	Klebsiella pneumoniae	39	sewer South Brasil main avenue	Venezuela	10.4339	-64.1813	2014-05-28	PRJEB50384	Unicycler	ERZ4949724	5	5588444	57.25	5300255

## Sheet: Supplementary Table 4
NCBI assembly accession	Country	Latitude	Longitude	Year	Month	Day	Bacterial species	Origin	Source	rmtE variant
DRR111573	Myanmar	16.7788	96.149	2016	1	1	Enterobacter hormaechei	clinical	human	rmtE2
DRR111609	Myanmar	16.7788	96.149	2016	10	25	Enterobacter hormaechei	clinical	human	rmtE2
DRR111611	Myanmar	16.7788	96.149	2016	11	23	Enterobacter hormaechei	clinical	human	rmtE2
DRR153278	Myanmar	16.9	96.1	2016	ND	ND	Pseudomonas aeruginosa	clinical	human	rmtE1
DRR153295	Myanmar	16.8	96.2	2016	ND	ND	Pseudomonas aeruginosa	clinical	human	rmtE1
ERR1853100	Philippines	15.8589	121.124	ND	ND	ND	Klebsiella pneumoniae	environmental/other	ND	rmtE2
ERR4635169	Philippines	15.8589	121.124	ND	ND	ND	Klebsiella pneumoniae	environmental/other	ND	rmtE2
ERR4635361	Philippines	15.8589	121.124	ND	ND	ND	Klebsiella pneumoniae	environmental/other	ND	rmtE1
ERR4795418	Colombia	4.63165	-73.4168	ND	ND	ND	Klebsiella pneumoniae	environmental/other	ND	rmtE4
ERR4795575	Colombia	4.63165	-73.4168	ND	ND	ND	Klebsiella pneumoniae	environmental/other	ND	rmtE4
ERR4795598	Colombia	4.63165	-73.4168	ND	ND	ND	Klebsiella pneumoniae	environmental/other	ND	rmtE4
ERR4795627	Colombia	4.63165	-73.4168	ND	ND	ND	Klebsiella pneumoniae	environmental/other	ND	rmtE4
ERR4968669	Colombia	4.63165	-73.4168	ND	ND	ND	Klebsiella oxytoca	environmental/other	ND	rmtE4
GCA_001525475	Thailand	15.6098	100.858	2014	ND	ND	Enterobacter spp.	clinical	human	rmtE5
GCA_001901545	USA	40.4406	-79.9959	2016	3	8	Escherichia coli	clinical	human	rmtE1
GCA_002246615	Thailand	13.7579	100.486	2016	12	9	Enterobacter spp.	clinical	human	rmtE5
GCA_002855045	Colombia	7.1193	-73.1227	2011	ND	ND	Klebsiella pneumoniae	clinical	human	rmtE4
GCA_003117395	USA	30.61	-96.35	2008	ND	ND	Salmonella enterica	clinical	equine	rmtE1
GCA_003117755	USA	30.61	-96.35	2008	ND	ND	Salmonella enterica	clinical	equine	rmtE1
GCA_003120875	USA	30.61	-96.35	2008	ND	ND	Salmonella enterica	clinical	equine	rmtE1
GCA_003120955	USA	30.61	-96.35	2008	ND	ND	Salmonella enterica	clinical	equine	rmtE1
GCA_003835445	Thailand	13.7758	100.54	2013	ND	ND	Pseudomonas aeruginosa	clinical	human	rmtE1
GCA_003874735	USA	44.0994	-114.455	2015	ND	ND	Salmonella enterica	environmental/other	swine	rmtE1
GCA_004218385	USA	46.0835	-94.4859	2018	1	24	Salmonella enterica	environmental/other	swine	rmtE1
GCA_004222005	USA	46.0835	-94.4859	2015	ND	ND	Salmonella enterica	environmental/other	swine	rmtE1
GCA_004227055	USA	44.7903	-89.8507	2018	ND	ND	Salmonella enterica	environmental/other	food	rmtE1
GCA_005407365	USA	46.0835	-94.4859	2015	ND	ND	Salmonella enterica	environmental/other	swine	rmtE1
GCA_005440085	USA	46.0835	-94.4859	2015	ND	ND	Salmonella enterica	environmental/other	swine	rmtE1
GCA_005496645	USA	40.0009	-98.7286	ND	ND	ND	Salmonella enterica	clinical	ND	rmtE1
GCA_005537335	USA	46.0835	-94.4859	2015	ND	ND	Salmonella enterica	environmental/other	swine	rmtE1
GCA_005649445	USA	40.0009	-98.7286	ND	ND	ND	Salmonella enterica	clinical	ND	rmtE1
GCA_006142175	USA	46.0835	-94.4859	2015	ND	ND	Salmonella enterica	environmental/other	swine	rmtE1
GCA_006142215	USA	46.0835	-94.4859	2015	ND	ND	Salmonella enterica	environmental/other	swine	rmtE1
GCA_006142395	USA	46.0835	-94.4859	2015	ND	ND	Salmonella enterica	environmental/other	swine	rmtE1
GCA_006142405	USA	46.0835	-94.4859	2015	ND	ND	Salmonella enterica	environmental/other	swine	rmtE1
GCA_006142515	USA	46.0835	-94.4859	2015	ND	ND	Salmonella enterica	environmental/other	swine	rmtE1
GCA_006142615	USA	46.0835	-94.4859	2015	ND	ND	Salmonella enterica	environmental/other	swine	rmtE1
GCA_006202525	USA	42.145	-93.4361	2018	2	12	Salmonella enterica	environmental/other	swine	rmtE1
GCA_006327565	USA	40.0009	-98.7286	ND	ND	ND	Salmonella enterica	clinical	ND	rmtE1
GCA_006333565	USA	46.0835	-94.4859	2018	9	1	Salmonella enterica	environmental/other	swine	rmtE1
GCA_006744645	USA	31.7117	-99.0201	2018	4	ND	Salmonella enterica	environmental/other	equine	rmtE1
GCA_006950545	USA	44.6133	-100.407	2016	8	16	Salmonella enterica	environmental/other	bovine	rmtE1
GCA_007068465	USA	46.0835	-94.4859	2015	ND	ND	Salmonella enterica	environmental/other	swine	rmtE1
GCA_007069765	USA	46.0835	-94.4859	2015	ND	ND	Salmonella enterica	environmental/other	swine	rmtE1
GCA_007083625	USA	46.0835	-94.4859	2015	ND	ND	Salmonella enterica	environmental/other	swine	rmtE1
GCA_007084425	USA	46.0835	-94.4859	2015	ND	ND	Salmonella enterica	environmental/other	swine	rmtE1
GCA_007485745	USA	42.145	-93.4361	2018	2	12	Salmonella enterica	environmental/other	swine	rmtE1
GCA_007756295	USA	44.6133	-100.407	2015	ND	ND	Salmonella enterica	environmental/other	swine	rmtE1
GCA_007757615	USA	44.0994	-114.455	2015	ND	ND	Salmonella enterica	environmental/other	swine	rmtE1
GCA_007759575	USA	46.0835	-94.4859	2015	4	23	Salmonella enterica	environmental/other	swine	rmtE1
GCA_007799435	USA	31.7117	-99.0201	2017	10	ND	Salmonella enterica	environmental/other	equine	rmtE1
GCA_008647275	USA	46.0835	-94.4859	2007	12	12	Salmonella enterica	environmental/other	swine	rmtE1
GCA_008669565	USA	46.0835	-94.4859	2009	8	21	Salmonella enterica	environmental/other	swine	rmtE1
GCA_008669735	USA	44.6133	-100.407	2015	ND	ND	Salmonella enterica	environmental/other	bovine	rmtE1
GCA_008991875	USA	42.145	-93.4361	2016	3	31	Salmonella enterica	environmental/other	swine	rmtE1
GCA_009030885	USA	46.0835	-94.4859	2015	2	ND	Salmonella enterica	environmental/other	swine	rmtE1
GCA_009041815	USA	41.6167	-99.7039	2013	ND	ND	Salmonella enterica	environmental/other	food	rmtE1
GCA_009041815_2	USA	41.6167	-99.7039	2013	ND	ND	Salmonella enterica	environmental/other	food	rmtE6
GCA_009139745	USA	42.145	-93.4361	2016	7	20	Salmonella enterica	environmental/other	swine	rmtE1
GCA_009224325	USA	37.5369	-85.2038	2019	6	1	Salmonella enterica	environmental/other	equine	rmtE1
GCA_009224385	USA	37.5369	-85.2038	2019	6	3	Salmonella enterica	environmental/other	equine	rmtE1
GCA_009245065	USA	40.2154	-89.1596	2017	ND	ND	Salmonella enterica	environmental/other	food	rmtE1
GCA_009351695	USA	44.7903	-89.8507	2017	ND	ND	Salmonella enterica	environmental/other	food	rmtE1
GCA_009588305	USA	38.3436	-92.2858	2017	ND	ND	Salmonella enterica	environmental/other	food	rmtE1
GCA_010368745	USA	46.0835	-94.4859	2012	10	16	Salmonella enterica	environmental/other	swine	rmtE1
GCA_010404115	USA	40.0009	-98.7286	ND	ND	ND	Salmonella enterica	clinical	ND	rmtE1
GCA_010424545	USA	46.0835	-94.4859	2008	1	22	Salmonella enterica	environmental/other	swine	rmtE1
GCA_010512375	USA	46.0835	-94.4859	2010	9	3	Salmonella enterica	environmental/other	swine	rmtE1
GCA_010566565	USA	46.0835	-94.4859	2014	8	4	Salmonella enterica	environmental/other	swine	rmtE1
GCA_010643355	USA	46.0835	-94.4859	2009	3	26	Salmonella enterica	environmental/other	swine	rmtE1
GCA_010649545	USA	46.0835	-94.4859	2008	1	9	Salmonella enterica	environmental/other	swine	rmtE1
GCA_010738545	USA	42.145	-93.4361	2015	6	29	Salmonella enterica	environmental/other	swine	rmtE1
GCA_010744315	USA	42.145	-93.4361	2019	ND	ND	Salmonella enterica	environmental/other	food	rmtE1
GCA_011083885	USA	46.0835	-94.4859	2011	10	26	Salmonella enterica	environmental/other	swine	rmtE1
GCA_011089065	USA	46.0835	-94.4859	2010	10	20	Salmonella enterica	environmental/other	swine	rmtE1
GCA_011437215	USA	46.0835	-94.4859	2010	10	20	Salmonella enterica	environmental/other	swine	rmtE1
GCA_011617765	USA	44.7903	-89.8507	2019	ND	ND	Salmonella enterica	environmental/other	food	rmtE1
GCA_011624265	USA	40.0009	-98.7286	2018	1	ND	Salmonella enterica	clinical	ND	rmtE1
GCA_011633005	USA	46.0835	-94.4859	2008	1	16	Salmonella enterica	environmental/other	swine	rmtE1
GCA_011975925	USA	40.0009	-98.7286	ND	ND	ND	Escherichia coli	clinical	ND	rmtE1
GCA_011979085	USA	40.0009	-98.7286	ND	ND	ND	Escherichia coli	clinical	ND	rmtE1
GCA_012065005	USA	40.0009	-98.7286	ND	ND	ND	Escherichia coli	clinical	ND	rmtE1
GCA_012164615	USA	40.9408	-77.5498	2003	ND	ND	Escherichia coli	environmental/other	bovine	rmtE1
GCA_012174335	USA	40.1971	-82.853	2018	12	21	Escherichia coli	environmental/other	bovine	rmtE1
GCA_012253645	USA	40.0009	-98.7286	ND	ND	ND	Escherichia coli	clinical	ND	rmtE1
GCA_012294525	USA	40.1971	-82.853	2019	5	6	Escherichia coli	environmental/other	bovine	rmtE1
GCA_012378155	USA	40.0009	-98.7286	ND	ND	ND	Escherichia coli	clinical	ND	rmtE1
GCA_012478075	USA	40.0009	-98.7286	ND	ND	ND	Escherichia coli	clinical	ND	rmtE1
GCA_012490945	USA	40.0009	-98.7286	ND	ND	ND	Escherichia coli	clinical	ND	rmtE1
GCA_012504495	USA	40.0009	-98.7286	ND	ND	ND	Escherichia coli	clinical	ND	rmtE1
GCA_012769995	USA	40.0009	-98.7286	2015	8	ND	Escherichia coli	clinical	human	rmtE1
GCA_012772955	USA	40.0009	-98.7286	2015	12	ND	Escherichia coli	clinical	human	rmtE1
GCA_013011585	Myanmar	16.7788	96.149	2015	9	8	Escherichia coli	clinical	human	rmtE2
GCA_013012085	Myanmar	16.7788	96.149	2016	12	19	Escherichia coli	clinical	human	rmtE2
GCA_014949205	USA	37.5369	-85.2038	2020	6	4	Salmonella enterica	environmental/other	equine	rmtE1
GCA_015620275	USA	40.9408	-77.5498	2015	ND	ND	Escherichia coli	environmental/other	bovine	rmtE1
GCA_016367255	USA	40.0009	-98.7286	2016	10		Salmonella enterica	clinical	human	rmtE1
GCA_016547735	USA	38.5461	-98.364	2019	12	3	Salmonella enterica	environmental/other	swine	rmtE1
GCA_900519195	Venezuela	7.80468	-66.2429	2016	5	30	Acinetobacter baumannii	clinical	human	rmtE3
SRR12091617	USA	44.8945	-85.0554	2020	ND	ND	Salmonella enterica	environmental/other	food	rmtE1
SRR12774426	USA	40.0009	-98.7286	2020	10	5	Escherichia coli	clinical	ND	rmtE1
SRR13700587	USA	31.7117	-99.0201	2021	ND	ND	Salmonella enterica	environmental/other	food	rmtE1
SRR13708235	USA	40.0009	-98.7286	2021	2	14	Salmonella enterica	clinical	ND	rmtE1
SRR1610040	USA	40.0009	-98.7286	2014	10	7	Escherichia coli	clinical	ND	rmtE1
SRR2125832	USA	44.8945	-85.0554	2015	ND	ND	Escherichia coli	environmental/other	food	rmtE1
SRR2550035	USA	40.0009	-98.7286	2015	8	ND	Escherichia coli	clinical	human	rmtE1
SRR6293319	USA	40.0009	-98.7286	2017	11	9	Escherichia coli	clinical	ND	rmtE1
SRR6945209	USA	40.0009	-98.7286	2018	4	5	Escherichia coli	clinical	ND	rmtE1
SRR7457527	USA	37.3394	-120.468	2015	2	1	Escherichia coli	clinical	human	rmtE1
SRR8456497	USA	40.0009	-98.7286	2019	1	18	Escherichia coli	clinical	ND	rmtE1
SRR8996693	USA	42.145	-93.4361	2019	ND	ND	Salmonella enterica	environmental/other	food	rmtE1
LC511995	Myanmar	16.78	96.15	2016	ND	ND	Enterobacter hormaechei	clinical	human	rmtE2
LC511996	Myanmar	16.78	96.15	2016	ND	ND	Enterobacter hormaechei	clinical	human	rmtE2
LC511997	Myanmar	16.78	96.15	2016	ND	ND	Enterobacter hormaechei	clinical	human	rmtE2
MK191845	USA	40.0009	-98.7286	ND	ND	ND	Salmonella enterica	environmental/other	swine	rmtE1
GU201947	USA	40.0009	-98.7286	2002	10	17	Escherichia coli	environmental/other	bovine	rmtE1
KP056256	USA	40.9408	-77.5498	2013	ND	ND	Escherichia coli	clinical	human	rmtE1
KU130396	China	23.5956	113.143	2005	ND	ND	Escherichia coli	clinical	swine	rmtE2
MH572011	United Kingdom	53.9097	-1.92113	2014	9	ND	Acinetobacter baumannii	clinical	human	rmtE3
NCOO01000022	Colombia	7.1193	-73.1227	2011	ND	ND	Klebsiella pneumoniae	clinical	human	rmtE4
BB1501	Venezuela	10.4396	-64.1724	2014	5	12	Klebsiella quasipneumoniae	environmental	sewer	rmtE4
BB1502	Venezuela	10.4396	-64.1724	2014	5	12	Klebsiella quasipneumoniae	environmental	sewer	rmtE4
BB1539	Venezuela	10.4336	-64.1773	2014	5	28	Klebsiella pneumoniae	environmental	sewer	rmtE4
BB1541	Venezuela	10.4339	-64.1813	2014	5	28	Klebsiella pneumoniae	environmental	sewer	rmtE4
BB1542	Venezuela	10.4339	-64.1813	2014	5	28	Klebsiella pneumoniae	environmental	sewer	rmtE4

## Sheet: Supplementary Table 5
NCBI assembly accession	Region	Country	Latitude	Longitude	Source	Year	Month	Day	Genus	Species	IncL-type	blaOXA-48/rmtE4
BB1501	South America	Venezuela	10.4396	-64.1724	wastewater	2014	5	12	Klebsiella	Klebsiella quasipneumoniae	L3-pRMTE4	rmtE4
BB1502	South America	Venezuela	10.4396	-64.1724	wastewater	2014	5	12	Klebsiella	Klebsiella quasipneumoniae	L3-pRMTE4	rmtE4
BB1539	South America	Venezuela	10.4336	-64.1773	wastewater	2014	5	28	Klebsiella	Klebsiella pneumoniae	L3-pRMTE4	rmtE4
BB1541	South America	Venezuela	10.4339	-64.1813	wastewater	2014	5	28	Klebsiella	Klebsiella pneumoniae	L3-pRMTE4	rmtE4
BB1542	South America	Venezuela	10.4339	-64.1813	wastewater	2014	5	28	Klebsiella	Klebsiella pneumoniae	L3-pRMTE4	rmtE4
CP007733	North America	USA	38.9847	-77.0947	human	2012	ND	ND	Klebsiella	Klebsiella pneumoniae	L3	no
CP016927	North America	USA	46.4146	-94.4669	human	2014	3	8	Klebsiella	Klebsiella pneumoniae	L4-pOXA-48	blaOXA-48
CP018315	Western Europe	Germany	51.5392	9.9116	human	2013	3	12	Klebsiella	Klebsiella pneumoniae	L4-pOXA-48	blaOXA-48
CP018342	Western Europe	Germany	51.5392	9.91156	human	2014	7	21	Klebsiella	Klebsiella pneumoniae	L4-pOXA-48	blaOXA-48
CP018443	Western Europe	Germany	51.5392	9.91156	human	2013	3	12	Klebsiella	Klebsiella pneumoniae	L4-pOXA-48	blaOXA-48
CP018461	Western Europe	Germany	51.5392	9.91156	human	2014	9	23	Klebsiella	Klebsiella pneumoniae	L4-pOXA-48	blaOXA-48
CP018690	Western Europe	Germany	51.5392	9.91156	human	2014	5	7	Klebsiella	Klebsiella pneumoniae	L4-pOXA-48	blaOXA-48
CP018694	Western Europe	Germany	51.5392	9.91156	human	2014	2	11	Klebsiella	Klebsiella pneumoniae	L4-pOXA-48	blaOXA-48
CP018700	Western Europe	Germany	51.5392	9.91156	human	2014	5	12	Klebsiella	Klebsiella pneumoniae	L4-pOXA-48	blaOXA-48
CP018706	Western Europe	Germany	51.5392	9.91156	human	2014	5	30	Klebsiella	Klebsiella pneumoniae	L4-pOXA-48	blaOXA-48
CP018712	Western Europe	Germany	51.5392	9.91156	human	2014	5	30	Klebsiella	Klebsiella pneumoniae	L4-pOXA-48	blaOXA-48
CP018717	Western Europe	Germany	51.5392	9.91156	human	2014	6	13	Klebsiella	Klebsiella pneumoniae	L4-pOXA-48	blaOXA-48
CP018723	Western Europe	Germany	51.5392	9.91156	human	2014	6	17	Klebsiella	Klebsiella pneumoniae	L4-pOXA-48	blaOXA-48
CP019078	Western Europe	Germany	53.5425	9.98861	human	2015	10	22	Klebsiella	Klebsiella pneumoniae	L4-pOXA-48	blaOXA-48
CP019080	Western Europe	Germany	53.5425	9.98861	human	2016	3	29	Klebsiella	Klebsiella pneumoniae	L4-pOXA-48	blaOXA-48
CP020844	North America	USA	29.7107	-95.4006	human	2014	6	11	Klebsiella	Klebsiella pneumoniae	L4-pOXA-48	blaOXA-48
CP022150	Western Europe	Switzerland	47.56	7.59669	wastewater	2015	12	ND	Enterobacter	Enterobacter roggenkampii	L4-pOXA-48	blaOXA-48
CP022153	Western Europe	Switzerland	47.56	7.59669	wastewater	2015	12	ND	Citrobacter	Citrobacter freundii	L4-pOXA-48	blaOXA-48
CP023419	Western Europe	Spain	40.413	-3.70681	human	2016	6	ND	Klebsiella	Klebsiella pneumoniae	L4-pOXA-48	no
CP024878	Southeast Asia	Thailand	18	100	human	2016	8	ND	Klebsiella	Klebsiella pneumoniae	L4-pOXA-48	no
CP026188	North America	USA	38.9847	-77.0947	wastewater	2016	ND	ND	Enterobacteriaceae	ND	L3	no
CP026194	North America	USA	38.9847	-77.0947	wastewater	2016	ND	ND	Enterobacteriaceae	ND	L3	no
CP026210	North America	USA	38.9847	-77.0947	wastewater	2016	ND	ND	Citrobacter	ND	L3	no
CP026385	North America	USA	38.9847	-77.0947	wastewater	2015	ND	ND	Serratia	ND	L3	no
CP026395	North America	USA	38.9847	-77.0947	wastewater	2016	ND	ND	Klebsiella	Klebsiella pneumoniae	L3	no
CP027039	Western Europe	Greece	38.03	23.79	human	2013	11	8	Klebsiella	Klebsiella pneumoniae	L4-pOXA-48	blaOXA-48
CP028818	Western Europe	Spain	41.4281	2.14228	human	2012	1	16	Klebsiella	Klebsiella pneumoniae	L4-pOXA-48	blaOXA-48
CP030135	East Asia	Taiwan	24.08	120.37	human	2014	12	2	Klebsiella	Klebsiella pneumoniae	L4-pOXA-48	blaOXA-48
CP031374	Western Europe	United Kingdom	51.64	-0.4	human	2018	6	2	Klebsiella	Klebsiella pneumoniae	L4-pOXA-48	blaOXA-48
CP033880	Western Europe	Norway	65.087	12.8197	human	2012	ND	ND	Escherichia	Escherichia coli	L4-pOXA-48	blaOXA-48
CP034041	North America	USA	40.1824	-82.7705	human	2015	ND	ND	Klebsiella	Klebsiella pneumoniae	L4-pOXA-48	blaOXA-48
CP039938	Western Europe	Switzerland	46.948	7.4474	dog	2018	8	ND	Klebsiella	Klebsiella pneumoniae	L4-pOXA-48	blaOXA-48
CP039941	Western Europe	Switzerland	46.948	7.4474	dog	2018	11	ND	Klebsiella	Klebsiella pneumoniae	L4-pOXA-48	blaOXA-48
CP039944	Western Europe	Switzerland	46.948	7.4474	dog	2018	12	ND	Klebsiella	Klebsiella pneumoniae	L4-pOXA-48	blaOXA-48
CP039947	Western Europe	Switzerland	46.948	7.4474	cat	2019	1	ND	Klebsiella	Klebsiella pneumoniae	L4-pOXA-48	blaOXA-48
CP039950	Western Europe	Switzerland	46.948	7.4474	dog	2019	1	ND	Klebsiella	Klebsiella pneumoniae	L4-pOXA-48	blaOXA-48
CP039953	Western Europe	Switzerland	46.948	7.4474	dog	2018	10	ND	Klebsiella	Klebsiella pneumoniae	L4-pOXA-48	blaOXA-48
CP039956	Western Europe	Switzerland	46.948	7.4474	cat	2018	8	ND	Klebsiella	Klebsiella pneumoniae	L4-pOXA-48	blaOXA-48
CP039959	Western Europe	Switzerland	46.948	7.4474	environment	2018	9	ND	Klebsiella	Klebsiella pneumoniae	L4-pOXA-48	blaOXA-48
CP039962	Western Europe	Switzerland	46.948	7.4474	environment	2018	9	ND	Klebsiella	Klebsiella pneumoniae	L4-pOXA-48	blaOXA-48
CP040031	East Asia	Taiwan	23.3	120.9	human	2015	1	30	Klebsiella	Klebsiella pneumoniae	L4-pOXA-48	blaOXA-48
CP040036	East Asia	Taiwan	23.3	120.9	human	2014	12	19	Klebsiella	Klebsiella pneumoniae	L4-pOXA-48	blaOXA-48
CP044032	North America	USA	43.6413	-84.6409	human	2019	ND	ND	Klebsiella	Klebsiella pneumoniae	L4-pOXA-48	blaOXA-48
CP045727	Western Europe	Switzerland	46.948	7.4474	environment	2019	8	ND	Citrobacter	Citrobacter freundii	L4-pOXA-48	blaOXA-48
CP048042	East Asia	China	45.19	122.45	cattle	2017	6	12	Serratia	Serratia liquefaciens	L4-pOXA-48	no
CP048353	Western Europe	Switzerland	46.9091	8.39945	environment	2019	ND	ND	Klebsiella	Raoultella ornithinolytica	L4-pOXA-48	blaOXA-48
CP048940	Eastern Europe	Russia	55.73	37.83	human	2018	3	15	Klebsiella	Klebsiella pneumoniae	L4-pOXA-48	blaOXA-48
CP049948	Western Europe	Switzerland	46.948	7.4474	dog	2019	2	ND	Klebsiella	Klebsiella pneumoniae	L4-pOXA-48	blaOXA-48
CP049951	Western Europe	Switzerland	46.948	7.4474	cat	2019	5	ND	Klebsiella	Klebsiella pneumoniae	L4-pOXA-48	blaOXA-48
CP049954	Western Europe	Switzerland	46.948	7.4474	cat	2019	4	ND	Klebsiella	Klebsiella pneumoniae	L4-pOXA-48	blaOXA-48
CP052472	East Asia	South Korea	37.82	128.16	human	2016	ND	ND	Klebsiella	Klebsiella pneumoniae	L4-pOXA-48	no
CP061951	East Asia	China	39.9151	116.38	human	2013	4	29	Klebsiella	Klebsiella pneumoniae	L4-pOXA-48	blaOXA-48
CP061956	East Asia	China	39.9151	116.38	human	2015	11	1	Klebsiella	Klebsiella pneumoniae	L4-pOXA-48	blaOXA-48
CP061958	East Asia	China	39.9151	116.38	human	2017	8	9	Klebsiella	Klebsiella pneumoniae	L4-pOXA-48	blaOXA-48
CP061964	East Asia	China	36.6638	117.119	human	2015	11	10	Klebsiella	Klebsiella pneumoniae	L4-pOXA-48	blaOXA-48
CP061974	East Asia	China	39.9151	116.38	human	2018	4	13	Klebsiella	Klebsiella pneumoniae	L4-pOXA-48	blaOXA-48
CP061978	East Asia	China	39.9151	116.38	human	2014	2	11	Klebsiella	Klebsiella pneumoniae	L4-pOXA-48	blaOXA-48
CP062988	Eastern Europe	Russia	55.76	37.62	human	2017	ND	ND	Klebsiella	Klebsiella pneumoniae	L4-pOXA-48	blaOXA-48
CP063239	Western Europe	Greece	38.6176	21.9089	human	1988	ND	ND	Serratia	Serratia marcescens	L4-pOXA-48	no
CP063280	Eastern Europe	Russia	55.8	37.6	human	2014	2	ND	Klebsiella	Klebsiella pneumoniae	L4-pOXA-48	blaOXA-48
CP064112	East Asia	China	39.9151	116.38	human	2015	8	20	Klebsiella	Klebsiella oxytoca	L4-pOXA-48	blaOXA-48
CP064115	East Asia	China	39.9151	116.38	human	2015	8	21	Enterobacter	Enterobacter hormaechei	L4-pOXA-48	blaOXA-48
CP067267	Western Europe	Switzerland	47.56	7.59669	wastewater	2015	ND	ND	Escherichia	Escherichia coli	L4-pOXA-48	blaOXA-48
CP067277	Western Europe	Switzerland	47.56	7.59669	wastewater	2015	ND	ND	Escherichia	Escherichia coli	L4-pOXA-48	blaOXA-48
CP067314	Western Europe	Switzerland	47.56	7.59669	wastewater	2016	ND	ND	Escherichia	Escherichia coli	L4-pOXA-48	blaOXA-48
CP068295	Western Europe	Netherlands	52.2716	5.57045	human	2018	ND	ND	Klebsiella	Klebsiella pneumoniae	L4-pOXA-48	blaOXA-48
CP068296	Western Europe	Netherlands	52.2716	5.57045	human	2018	ND	ND	Klebsiella	Klebsiella pneumoniae	L4-pOXA-48	blaOXA-48
CP068298	Western Europe	Netherlands	52.2716	5.57045	human	2018	ND	ND	Klebsiella	Klebsiella pneumoniae	L4-pOXA-48	blaOXA-48
CP068303	Western Europe	Netherlands	52.2716	5.57045	human	2018	ND	ND	Klebsiella	Klebsiella pneumoniae	L4-pOXA-48	blaOXA-48
CP068304	Western Europe	Netherlands	52.2716	5.57045	human	2018	ND	ND	Klebsiella	Klebsiella pneumoniae	L4-pOXA-48	blaOXA-48
CP068307	Western Europe	Netherlands	52.2716	5.57045	human	2018	ND	ND	Klebsiella	Klebsiella pneumoniae	L4-pOXA-48	blaOXA-48
CP068308	Western Europe	Netherlands	52.2716	5.57045	human	2018	ND	ND	Klebsiella	Klebsiella pneumoniae	L4-pOXA-48	blaOXA-48
CP068309	Western Europe	Netherlands	52.2716	5.57045	human	2018	ND	ND	Klebsiella	Klebsiella pneumoniae	L4-pOXA-48	blaOXA-48
CP068312	Western Europe	Netherlands	52.2716	5.57045	human	2017	ND	ND	Klebsiella	Klebsiella pneumoniae	L4-pOXA-48	blaOXA-48
CP068313	Western Europe	Netherlands	52.2716	5.57045	human	2017	ND	ND	Klebsiella	Klebsiella pneumoniae	L4-pOXA-48	blaOXA-48
CP068314	Western Europe	Netherlands	52.2716	5.57045	human	2017	ND	ND	Klebsiella	Klebsiella pneumoniae	L4-pOXA-48	blaOXA-48
CP068317	Western Europe	Netherlands	52.2716	5.57045	human	2017	ND	ND	Klebsiella	Klebsiella pneumoniae	L4-pOXA-48	blaOXA-48
CP068318	Western Europe	Netherlands	52.2716	5.57045	human	2017	ND	ND	Klebsiella	Klebsiella pneumoniae	L4-pOXA-48	blaOXA-48
CP068319	Western Europe	Netherlands	52.2716	5.57045	human	2017	ND	ND	Klebsiella	Klebsiella pneumoniae	L4-pOXA-48	blaOXA-48
CP068321	Western Europe	Netherlands	52.2716	5.57045	human	2017	ND	ND	Klebsiella	Klebsiella pneumoniae	L4-pOXA-48	blaOXA-48
CP068323	Western Europe	Netherlands	52.2716	5.57045	human	2017	ND	ND	Klebsiella	Klebsiella pneumoniae	L4-pOXA-48	blaOXA-48
CP068326	Western Europe	Netherlands	52.2716	5.57045	human	2017	ND	ND	Klebsiella	Klebsiella pneumoniae	L4-pOXA-48	blaOXA-48
CP068329	Western Europe	Netherlands	52.2716	5.57045	human	2017	ND	ND	Klebsiella	Klebsiella pneumoniae	L4-pOXA-48	blaOXA-48
CP068331	Western Europe	Netherlands	52.2716	5.57045	human	2017	ND	ND	Klebsiella	Klebsiella pneumoniae	L4-pOXA-48	blaOXA-48
CP068332	Western Europe	Netherlands	52.2716	5.57045	human	2017	ND	ND	Klebsiella	Klebsiella pneumoniae	L4-pOXA-48	blaOXA-48
CP068335	Western Europe	Netherlands	52.2716	5.57045	human	2016	ND	ND	Escherichia	Escherichia coli	L4-pOXA-48	blaOXA-48
CP068336	Western Europe	Netherlands	52.2716	5.57045	human	2016	ND	ND	Klebsiella	Klebsiella pneumoniae	L4-pOXA-48	blaOXA-48
CP068337	Western Europe	Netherlands	52.2716	5.57045	human	2016	ND	ND	Klebsiella	Klebsiella pneumoniae	L4-pOXA-48	blaOXA-48
CP068338	Western Europe	Netherlands	52.2716	5.57045	human	2016	ND	ND	Klebsiella	Klebsiella pneumoniae	L4-pOXA-48	blaOXA-48
CP068339	Western Europe	Netherlands	52.2716	5.57045	human	2016	ND	ND	Klebsiella	Klebsiella pneumoniae	L4-pOXA-48	blaOXA-48
CP068341	Western Europe	Netherlands	52.2716	5.57045	human	2016	ND	ND	Klebsiella	Klebsiella pneumoniae	L4-pOXA-48	blaOXA-48
CP068342	Western Europe	Netherlands	52.2716	5.57045	human	2015	ND	ND	Klebsiella	Klebsiella pneumoniae	L4-pOXA-48	blaOXA-48
CP068343	Western Europe	Netherlands	52.2716	5.57045	human	2015	ND	ND	Klebsiella	Klebsiella pneumoniae	L4-pOXA-48	blaOXA-48
CP068574	East Asia	China	39.9151	116.38	human	2015	4	23	Klebsiella	Klebsiella pneumoniae	L4-pOXA-48	blaOXA-48
CP068832	Western Europe	Netherlands	52.2716	5.57045	human	2019	ND	ND	Klebsiella	Klebsiella pneumoniae	L4-pOXA-48	blaOXA-48
CP068833	Western Europe	Netherlands	52.2716	5.57045	human	2019	ND	ND	Escherichia	Escherichia coli	L4-pOXA-48	blaOXA-48
CP068834	Western Europe	Netherlands	52.2716	5.57045	human	2019	ND	ND	Klebsiella	Klebsiella pneumoniae	L4-pOXA-48	blaOXA-48
CP068836	Western Europe	Netherlands	52.2716	5.57045	human	2019	ND	ND	Klebsiella	Klebsiella pneumoniae	L4-pOXA-48	blaOXA-48
CP068838	Western Europe	Netherlands	52.2716	5.57045	human	2019	ND	ND	Klebsiella	Klebsiella pneumoniae	L4-pOXA-48	blaOXA-48
CP068841	Western Europe	Netherlands	52.2716	5.57045	human	2019	ND	ND	Klebsiella	Klebsiella pneumoniae	L4-pOXA-48	blaOXA-48
CP068844	Western Europe	Netherlands	52.2716	5.57045	human	2019	ND	ND	Escherichia	Escherichia coli	L4-pOXA-48	blaOXA-48
CP068848	Western Europe	Netherlands	52.2716	5.57045	human	2019	ND	ND	Escherichia	Escherichia coli	L4-pOXA-48	blaOXA-48
CP068851	Western Europe	Netherlands	52.2716	5.57045	human	2019	ND	ND	Escherichia	Escherichia coli	L4-pOXA-48	blaOXA-48
CP068854	Western Europe	Netherlands	52.2716	5.57045	human	2018	ND	ND	Klebsiella	Klebsiella pneumoniae	L4-pOXA-48	blaOXA-48
CP068855	Western Europe	Netherlands	52.2716	5.57045	human	2018	ND	ND	Klebsiella	Klebsiella pneumoniae	L4-pOXA-48	blaOXA-48
CP068857	Western Europe	Netherlands	52.2716	5.57045	human	2018	ND	ND	Klebsiella	Klebsiella pneumoniae	L4-pOXA-48	blaOXA-48
CP068859	Western Europe	Netherlands	52.2716	5.57045	human	2018	ND	ND	Klebsiella	Klebsiella pneumoniae	L4-pOXA-48	blaOXA-48
CP068861	Western Europe	Netherlands	52.2716	5.57045	human	2018	ND	ND	Klebsiella	Klebsiella pneumoniae	L4-pOXA-48	blaOXA-48
CP068862	Western Europe	Netherlands	52.2716	5.57045	human	2018	ND	ND	Klebsiella	Klebsiella pneumoniae	L4-pOXA-48	blaOXA-48
CP068863	Western Europe	Netherlands	52.2716	5.57045	human	2018	ND	ND	Klebsiella	Klebsiella pneumoniae	L4-pOXA-48	blaOXA-48
CP068867	Western Europe	Netherlands	52.2716	5.57045	human	2018	ND	ND	Klebsiella	Klebsiella pneumoniae	L4-pOXA-48	blaOXA-48
CP068871	Western Europe	Netherlands	52.2716	5.57045	human	2018	ND	ND	Klebsiella	Klebsiella pneumoniae	L4-pOXA-48	blaOXA-48
CP068872	Western Europe	Netherlands	52.2716	5.57045	human	2018	ND	ND	Klebsiella	Klebsiella pneumoniae	L4-pOXA-48	blaOXA-48
CP068873	Western Europe	Netherlands	52.2716	5.57045	human	2018	ND	ND	Klebsiella	Klebsiella pneumoniae	L4-pOXA-48	blaOXA-48
CP068876	Western Europe	Netherlands	52.2716	5.57045	human	2018	ND	ND	Klebsiella	Klebsiella pneumoniae	L4-pOXA-48	blaOXA-48
CP068877	Western Europe	Netherlands	52.2716	5.57045	human	2018	ND	ND	Klebsiella	Klebsiella pneumoniae	L4-pOXA-48	blaOXA-48
CP068878	Western Europe	Netherlands	52.2716	5.57045	human	2018	ND	ND	Klebsiella	Klebsiella pneumoniae	L4-pOXA-48	blaOXA-48
CP068879	Western Europe	Netherlands	52.2716	5.57045	human	2018	ND	ND	Klebsiella	Klebsiella pneumoniae	L4-pOXA-48	blaOXA-48
CP068880	Western Europe	Netherlands	52.2716	5.57045	human	2018	ND	ND	Klebsiella	Klebsiella pneumoniae	L4-pOXA-48	blaOXA-48
CP068882	Western Europe	Netherlands	52.2716	5.57045	human	2019	ND	ND	Escherichia	Escherichia coli	L4-pOXA-48	blaOXA-48
CP068888	Western Europe	Netherlands	52.2716	5.57045	human	2019	ND	ND	Escherichia	Escherichia coli	L4-pOXA-48	blaOXA-48
CP068890	Western Europe	Netherlands	52.2716	5.57045	human	2019	ND	ND	Escherichia	Escherichia coli	L4-pOXA-48	blaOXA-48
CP068893	Western Europe	Netherlands	52.2716	5.57045	human	2019	ND	ND	Klebsiella	Klebsiella pneumoniae	L4-pOXA-48	blaOXA-48
CP068899	Western Europe	Netherlands	52.2716	5.57045	human	2019	ND	ND	Escherichia	Escherichia coli	L4-pOXA-48	blaOXA-48
CP068902	Western Europe	Netherlands	52.2716	5.57045	human	2019	ND	ND	Escherichia	Escherichia coli	L4-pOXA-48	blaOXA-48
CP068906	Western Europe	Netherlands	52.2716	5.57045	human	2019	ND	ND	Klebsiella	Klebsiella pneumoniae	L4-pOXA-48	blaOXA-48
CP068908	Western Europe	Netherlands	52.2716	5.57045	human	2019	ND	ND	Klebsiella	Klebsiella pneumoniae	L4-pOXA-48	blaOXA-48
CP068912	Western Europe	Netherlands	52.2716	5.57045	human	2019	ND	ND	Klebsiella	Klebsiella pneumoniae	L4-pOXA-48	blaOXA-48
CP068915	Western Europe	Netherlands	52.2716	5.57045	human	2019	ND	ND	Klebsiella	Klebsiella pneumoniae	L4-pOXA-48	blaOXA-48
CP068916	Western Europe	Netherlands	52.2716	5.57045	human	2019	ND	ND	Klebsiella	Klebsiella pneumoniae	L4-pOXA-48	blaOXA-48
CP068917	Western Europe	Netherlands	52.2716	5.57045	human	2019	ND	ND	Klebsiella	Klebsiella pneumoniae	L4-pOXA-48	blaOXA-48
CP068920	Western Europe	Netherlands	52.2716	5.57045	human	2019	ND	ND	Klebsiella	Klebsiella pneumoniae	L4-pOXA-48	blaOXA-48
CP068921	Western Europe	Netherlands	52.2716	5.57045	human	2019	ND	ND	Escherichia	Escherichia coli	L4-pOXA-48	blaOXA-48
CP068926	Western Europe	Netherlands	52.2716	5.57045	human	2019	ND	ND	Klebsiella	Klebsiella pneumoniae	L4-pOXA-48	blaOXA-48
CP068927	Western Europe	Netherlands	52.2716	5.57045	human	2019	ND	ND	Klebsiella	Klebsiella pneumoniae	L4-pOXA-48	blaOXA-48
CP068928	Western Europe	Netherlands	52.2716	5.57045	human	2019	ND	ND	Klebsiella	Klebsiella pneumoniae	L4-pOXA-48	blaOXA-48
CP068932	Western Europe	Netherlands	52.2716	5.57045	human	2019	ND	ND	Escherichia	Escherichia coli	L4-pOXA-48	blaOXA-48
CP068939	Western Europe	Netherlands	52.2716	5.57045	human	2019	ND	ND	Escherichia	Escherichia coli	L4-pOXA-48	blaOXA-48
CP068940	Western Europe	Netherlands	52.2716	5.57045	human	2019	ND	ND	Escherichia	Escherichia coli	L4-pOXA-48	blaOXA-48
CP068941	Western Europe	Netherlands	52.2716	5.57045	human	2019	ND	ND	Klebsiella	Klebsiella pneumoniae	L4-pOXA-48	blaOXA-48
CP068945	Western Europe	Netherlands	52.2716	5.57045	human	2019	ND	ND	Klebsiella	Klebsiella pneumoniae	L4-pOXA-48	blaOXA-48
CP068948	Western Europe	Netherlands	52.2716	5.57045	human	2019	ND	ND	Escherichia	Escherichia coli	L4-pOXA-48	blaOXA-48
CP068950	Western Europe	Netherlands	52.2716	5.57045	human	2019	ND	ND	Klebsiella	Klebsiella pneumoniae	L4-pOXA-48	blaOXA-48
CP068951	Western Europe	Netherlands	52.2716	5.57045	human	2019	ND	ND	Klebsiella	Klebsiella pneumoniae	L4-pOXA-48	blaOXA-48
CP068953	Western Europe	Netherlands	52.2716	5.57045	human	2019	ND	ND	Klebsiella	Klebsiella pneumoniae	L4-pOXA-48	blaOXA-48
CP068954	Western Europe	Netherlands	52.2716	5.57045	human	2019	ND	ND	Klebsiella	Klebsiella pneumoniae	L4-pOXA-48	blaOXA-48
CP068956	Western Europe	Netherlands	52.2716	5.57045	human	2019	ND	ND	Klebsiella	Klebsiella pneumoniae	L4-pOXA-48	blaOXA-48
CP072324	Western Europe	Germany	51.0511	10.3666	human	2013	ND	ND	Escherichia	Escherichia coli	L4-pOXA-48	blaOXA-48
JN626286	Middle East	Turkey	41.0818	28.9763	human	2001	9	ND	Klebsiella	Klebsiella pneumoniae	L4-pOXA-48	blaOXA-48
KM406489	North America	USA	39.6754	-99.5024	human	1977	ND	ND	Serratia	Serratia marcescens	L1-R471	no
KY213890	East Asia	China	34.5539	101.06	human	2015	ND	ND	Klebsiella	Klebsiella pneumoniae	L4-pOXA-48	blaOXA-48
MK370728	Western Europe	France	46.6515	2.75779	human	2019	ND	ND	Klebsiella	Klebsiella pneumoniae	L4-pOXA-48	blaOXA-48
MK966141	East Asia	China	34.5539	101.06	food	2018	10	ND	Enterobacter	Enterobacter cloacae	L4-pOXA-48	blaOXA-48
MK966142	East Asia	China	34.5539	101.06	food	2018	10	ND	Klebsiella	Klebsiella pneumoniae	L4-pOXA-48	blaOXA-48
MN792918	Middle East	Lebanon	33.9095	35.7561	human	2013	ND	ND	Klebsiella	Klebsiella aerogenes	L4-pOXA-48	blaOXA-48
MT441554	Western Europe	Spain	40.1124	-3.75918	human	2020	ND	ND	Klebsiella	Klebsiella pneumoniae	L4-pOXA-48	blaOXA-48
MT989343	Western Europe	Spain	40.1124	-3.75918	human	2020	ND	ND	Citrobacter	Citrobacter freundii	L4-pOXA-48	blaOXA-48
MT989344	Western Europe	Spain	40.1124	-3.75918	human	2020	ND	ND	Citrobacter	Citrobacter freundii	L4-pOXA-48	blaOXA-48
MT989345	Western Europe	Spain	40.1124	-3.75918	human	2020	ND	ND	Klebsiella	Klebsiella pneumoniae	L4-pOXA-48	blaOXA-48
MT989346	Western Europe	Spain	40.1124	-3.75918	human	2020	ND	ND	Klebsiella	Klebsiella pneumoniae	L4-pOXA-48	blaOXA-48
MT989347	Western Europe	Spain	40.1124	-3.75918	human	2020	ND	ND	Klebsiella	Klebsiella pneumoniae	L4-pOXA-48	blaOXA-48
MT989348	Western Europe	Spain	40.1124	-3.75918	human	2020	ND	ND	Klebsiella	Klebsiella pneumoniae	L4-pOXA-48	blaOXA-48
MT989349	Western Europe	Spain	40.1124	-3.75918	human	2020	ND	ND	Klebsiella	Klebsiella pneumoniae	L4-pOXA-48	blaOXA-48
NCOO01000022	South America	Colombia	7.1193	-73.1227	human	2011	ND	ND	Klebsiella	Klebsiella pneumoniae	L3-pRMTE4	rmtE4

## Sheet: Supplementary Table 6
METADATA								MICs (mg/l)																					RESISTOME
Isolate	Species	ST (sequence type)	Source	Country	Latitude	Longitude	Date (dd/mm/yy)	GEN	GEN (in-house)	AMK (in-house)	KNM (in-house)	NEO (in-house)	APR (in-house)	STR (in-house)	PLZ (in-house)	AMP	FOT	TAZ	MER	AZI	COL	CIP	NAL	TET	TGC	CHL	TMP	SMX	aac(3)-IIa	aac(3)-IId	aac(3)-IVa	aac(6')-Ib-cr	aadA1/2-like	aadA5	aph(3'')-Ib.2	aph(3'')-Ib.5	aph(3')-IIa.2	aph(3')-Ia.1	aph(4)-Ia.1	aph(6)-Id.1	blaACT-15	blaACT-16	blaCMY-4	blaCTX-M-15	blaCTX-M-65	blaOKP-B-8	blaOXA-1	blaSHV-106	blaSHV-187
BB1500	Escherichia coli	648	sewer Av. Las Palomas	Venezuela	10.4715	-64.1825	2014-05-12	>32								>64	≤0.25	≤0.5	≤0.03	>64	≤1	>8	>128	>64	≤0.25	>128	>32	>1024	yes	no	no	yes	no	yes	no	yes	no	no	no	yes	no	no	no	no	no	no	yes	no	no
BB1501*	Klebsiella quasipneumoniae	1887	sewer Av. Bolivariano	Venezuela	10.4396	-64.1724	2014-05-12	>32	>2048	>2048	>2048	≤2	4	≤2	>2048	>64	>4	>8	0.06	16	2	>8	64	≤2	0.5	16	1	≤8	no	no	no	yes	no	no	no	no	no	no	no	no	no	no	no	yes	no	yes	yes	no	no
BB1502*	Klebsiella quasipneumoniae	1887	sewer Av. Bolivariano	Venezuela	10.4396	-64.1724	2014-05-12	>32	>2048	>2048	>2048	≤2	4	≤2	>2048	>64	>4	>8	0.06	16	≤1	>8	64	≤2	≤0.25	≤8	1	32	no	no	no	yes	no	no	no	no	no	no	no	no	no	no	yes	yes	no	yes	yes	no	no
BB1503	Enterobacter hormaechei	ND	sewer Brasil market	Venezuela	10.4336	-64.1773	2014-05-28	≤0.5								64	≤0.25	≤0.5	≤0.03	16	≤1	0.03	≤4	≤2	1	≤8	0.5	≤8	no	no	no	no	no	no	no	no	no	no	no	no	no	yes	no	no	no	no	no	no	no
BB1505	Escherichia coli	361	chicken 2	Venezuela	10.4529	-64.1191	2014-06-20	1								4	≤0.25	≤0.5	≤0.03	8	≤1	0.03	≤4	≤2	1	≤8	≤0.25	32	no	no	no	no	no	no	no	yes	no	no	no	yes	no	no	no	no	yes	no	no	no	no
BB1506	Escherichia coli	361	chicken 2	Venezuela	10.4529	-64.1191	2014-06-20	>32								>64	≤0.25	≤0.5	≤0.03	4	≤1	2	16	>64	1	64	>32	>1024	no	yes	no	no	yes	no	no	no	no	no	no	no	no	no	no	no	no	no	no	no	no
BB1508	Escherichia coli	602	market 1	Venezuela	10.4675	-64.1823	2014-05-28	>32								>64	>4	2	≤0.03	4	≤1	>8	>128	>64	0.5	128	>32	>1024	no	no	yes	no	no	no	no	yes	no	no	yes	yes	no	no	no	no	yes	no	no	no	no
BB1509	Enterobacter hormaechei	ND	chicken 2	Venezuela	10.4529	-64.1191	2014-06-20	≤0.5								32	≤0.25	≤0.5	≤0.03	8	≤1	0.06	≤4	≤2	1	≤8	1	≤8	no	no	no	no	no	no	no	no	no	no	no	no	no	yes	no	no	no	no	no	no	no
BB1510	Escherichia coli	10	pig 3	Venezuela	10.4702	-64.1525	2014-06-20	1								>64	≤0.25	≤0.5	≤0.03	4	≤1	0.06	≤4	≤2	1	≤8	1	≤8	no	no	no	no	no	no	no	no	no	no	no	no	no	no	no	no	no	no	no	no	no
BB1511	Escherichia coli	224	dog 2	Venezuela	10.4702	-64.1525	2014-06-20	>32								>64	≤0.25	≤0.5	≤0.03	32	≤1	>8	>128	>64	1	≤8	>32	>1024	yes	yes	no	no	yes	no	yes	no	no	no	no	yes	no	no	no	no	no	no	no	no	no
BB1512	Escherichia coli	34	dog 2	Venezuela	10.4702	-64.1525	2014-06-20	>32								>64	≤0.25	≤0.5	≤0.03	8	≤1	0.5	8	>64	1	>128	32	>1024	yes	no	no	no	yes	no	yes	no	no	no	no	yes	no	no	no	no	no	no	no	no	no
BB1513	Escherichia coli	34	dog 2	Venezuela	10.4702	-64.1525	2014-06-20	>32								>64	≤0.25	≤0.5	≤0.03	8	≤1	2	32	>64	1	>128	>32	>1024	no	yes	no	no	yes	no	yes	no	no	no	no	no	no	no	no	no	no	no	no	no	no
BB1516	Escherichia coli	361	pig 1	Venezuela	10.4702	-64.1525	2014-06-20	≤0.5								8	≤0.25	≤0.5	≤0.03	4	≤1	>8	>128	64	1	>128	≤0.25	≤8	no	no	no	no	no	no	no	no	no	no	no	no	no	no	no	no	no	no	no	no	no
BB1517	Escherichia coli	8492	pig 1	Venezuela	10.4702	-64.1525	2014-06-20	>32								>64	≤0.25	≤0.5	≤0.03	8	8	>8	>128	64	1	>128	>32	>1024	yes	no	no	no	no	no	yes	no	yes	no	no	no	no	no	no	no	no	no	no	no	no
BB1518	Escherichia coli	58	pig 2	Venezuela	10.4702	-64.1525	2014-06-20	>32								>64	≤0.25	≤0.5	≤0.03	8	≤1	0.5	16	>64	0.5	>128	>32	>1024	yes	no	no	no	yes	no	no	yes	no	no	no	no	no	no	no	no	no	no	no	no	no
BB1519	Escherichia coli	58	pig 2	Venezuela	10.4702	-64.1525	2014-06-20	>32								>64	≤0.25	≤0.5	≤0.03	8	≤1	0.5	16	>64	1	>128	>32	>1024	yes	no	no	no	yes	no	no	no	no	yes	no	no	no	no	no	no	no	no	no	no	no
BB1520	Klebsiella pneumoniae	14	pig 2	Venezuela	10.4702	-64.1525	2014-06-20	>32								>64	≤0.25	≤0.5	≤0.03	8	≤1	1	8	>64	1	>128	>32	>1024	yes	no	no	no	yes	no	no	yes	no	yes	no	yes	no	no	no	no	no	no	no	yes	no
BB1521	Escherichia coli	58	pig 2	Venezuela	10.4702	-64.1525	2014-06-20	>32								>64	≤0.25	≤0.5	≤0.03	8	≤1	0.5	16	>64	1	>128	>32	>1024	yes	no	no	no	yes	no	yes	no	no	yes	no	no	no	no	no	no	no	no	no	no	no
BB1524	Enterobacter hormaechei	ND	pig 1	Venezuela	10.4702	-64.1525	2014-06-20	>32								64	≤0.25	≤0.5	≤0.03	8	2	0.5	16	64	1	>128	>32	>1024	yes	no	no	no	no	no	no	yes	no	no	no	yes	yes	no	no	no	no	no	no	no	no
BB1525	Escherichia coli	758~	pig 1	Venezuela	10.4702	-64.1525	2014-06-20	>32								64	≤0.25	≤0.5	≤0.03	8	≤1	>8	>128	>64	0.5	>128	>32	>1024	no	yes	no	no	no	yes	no	yes	no	no	no	yes	no	no	no	no	no	no	no	no	no
BB1526	Escherichia coli	48	chicken 4	Venezuela	10.4529	-64.1191	2014-06-20	>32								4	≤0.25	≤0.5	≤0.03	4	≤1	>8	>128	≤2	0.5	≤8	>32	≤8	no	yes	no	no	no	yes	no	no	yes	no	no	no	no	no	no	no	no	no	no	no	no
BB1527	Escherichia coli	101	chicken 5	Venezuela	10.4529	-64.1191	2014-06-20	>32								>64	≤0.25	≤0.5	≤0.03	8	8	0.12	≤4	>64	0.5	128	>32	≤8	yes	no	no	no	yes	no	no	yes	no	no	no	yes	no	no	no	no	no	no	no	no	no
BB1528	Escherichia coli	202	chicken 1	Venezuela	10.4529	-64.1191	2014-06-20	>32								>64	≤0.25	≤0.5	≤0.03	4	≤1	0.5	>128	>64	0.5	128	>32	>1024	no	no	yes	no	yes	no	no	no	no	no	yes	no	no	no	no	no	no	no	no	no	no
BB1532	Escherichia coli	10	dog 3	Venezuela	10.4702	-64.1525	2014-06-20	≤0.5								>64	≤0.25	≤0.5	≤0.03	4	≤1	0.03	≤4	≤2	≤0.25	16	1	≤8	no	no	no	no	no	no	no	no	no	no	no	no	no	no	no	no	no	no	no	no	no
BB1533	Enterobacter hormaechei	ND	dog 1	Venezuela	10.4702	-64.1525	2014-06-20	>32								32	≤0.25	≤0.5	≤0.03	4	≤1	0.5	16	>64	1	128	>32	>1024	yes	no	no	no	no	no	no	yes	no	no	no	yes	yes	no	no	no	no	no	no	no	no
BB1534	Klebsiella pneumoniae	14	dog 1	Venezuela	10.4702	-64.1525	2014-06-20	>32								>64	≤0.25	≤0.5	≤0.03	8	≤1	2	8	>64	1	>128	>32	>1024	yes	no	no	no	yes	no	no	yes	no	yes	no	yes	no	no	no	no	no	no	no	yes	no
BB1535	Escherichia coli	361	dog 1	Venezuela	10.4702	-64.1525	2014-06-20	1								4	≤0.25	≤0.5	≤0.03	8	≤1	0.03	≤4	≤2	≤0.25	≤8	≤0.25	64	no	no	no	no	no	no	no	yes	no	no	no	yes	no	no	no	no	no	no	no	no	no
BB1537	Enterobacter hormaechei	ND	dog 1	Venezuela	10.4702	-64.1525	2014-06-20	>32								8	≤0.25	≤0.5	≤0.03	16	≤1	0.5	16	>64	1	128	>32	>1024	yes	no	no	no	no	no	no	yes	no	no	no	yes	yes	no	no	no	no	no	no	no	no
BB1538	Enterobacter hormaechei	ND	dog 1	Venezuela	10.4702	-64.1525	2014-06-20	>32								2	≤0.25	≤0.5	≤0.03	16	≤1	0.5	8	>64	1	128	>32	>1024	yes	no	no	no	no	no	no	yes	no	no	no	yes	yes	no	no	no	no	no	no	no	no
BB1539*	Klebsiella pneumoniae	39	sewer Brasil market	Venezuela	10.4336	-64.1773	2014-05-28	>32	1024	>2048		≤2	4	≤2	256	>64	≤0.25	≤0.5	≤0.03	8	2	0.5	16	>64	0.5	>128	0.5	≤8	no	no	no	no	no	no	no	no	no	no	no	no	no	no	no	no	no	no	no	no	yes
BB1540	Enterobacter hormaechei	ND	market 2	Venezuela	10.4699	-64.1847	2014-05-28	>32								>64	0.5	≤0.5	≤0.03	16	≤1	0.5	16	>64	1	>128	>32	>1024	yes	no	no	no	no	no	no	yes	no	no	no	yes	yes	no	no	no	no	no	no	no	no
BB1541*	Klebsiella pneumoniae	39	sewer Brasil Sur 3 (main avenue)	Venezuela	10.4339	-64.1813	2014-05-28	>32	512	>2048	>2048	≤2	4	≤2	256	>64	≤0.25	≤0.5	≤0.03	8	≤1	0.5	16	>64	0.5	>128	0.5	≤8	no	no	no	no	no	no	no	no	no	no	no	no	no	no	no	no	no	no	no	no	yes
BB1542*	Klebsiella pneumoniae	39	sewer Brasil Sur 3 (main avenue)	Venezuela	10.4339	-64.1813	2014-05-28	>32	1024	>2048	>2048	≤2	4	≤2	256	>64	≤0.25	≤0.5	≤0.03	≤2	≤1	0.25	8	32	≤0.25	64	0.5	≤8	no	no	no	no	no	no	no	no	no	no	no	no	no	no	no	no	no	no	no	no	yes
BB1543	Escherichia coli	156	chicken 6	Venezuela	10.4529	-64.1191	2014-06-20	>32								>64	≤0.25	≤0.5	≤0.03	8	≤1	>8	>128	>64	≤0.25	128	>32	>1024	yes	no	no	no	yes	no	no	yes	no	no	no	yes	no	no	no	no	no	no	no	no	no
BB1544	Enterobacter hormaechei	ND	chicken 3	Venezuela	10.4529	-64.1191	2014-06-20	≤0.5								16	≤0.25	≤0.5	≤0.03	32	2	0.03	≤4	≤2	≤0.25	≤8	0.5	≤8	no	no	no	no	no	no	no	no	no	no	no	no	no	yes	no	no	no	no	no	no	no
BB1545	Escherichia coli	156	chicken 7	Venezuela	10.4529	-64.1191	2014-06-20	>32								>64	≤0.25	≤0.5	≤0.03	8	≤1	>8	>128	>64	≤0.25	>128	>32	>1024	yes	no	no	no	yes	no	no	yes	no	no	no	yes	no	no	no	no	no	no	no	no	no
BB1546	Escherichia coli	156	chicken 7	Venezuela	10.4529	-64.1191	2014-06-20	>32								>64	≤0.25	≤0.5	≤0.03	8	≤1	>8	>128	>64	≤0.25	>128	>32	>1024	yes	no	no	no	yes	no	no	yes	no	yes	no	yes	no	no	no	no	no	no	no	no	no
BB1547	Escherichia coli	156	chicken 8	Venezuela	10.4529	-64.1191	2014-06-20	>32								>64	≤0.25	≤0.5	≤0.03	8	≤1	>8	>128	>64	≤0.25	≤8	0.5	>1024	yes	no	no	no	no	no	no	no	no	no	no	no	no	no	no	no	no	no	no	no	no
ATCC700603	Klebsiella pneumoniae		Laboratory strain + pBAD43 (conjugation recipient)						8	≤2	32	8	≤2	128	≤2
BB1539::ATCC700603	Klebsiella pneumoniae		Transconjugant						512	2048	>2048	64	≤2	128	128
BB1501::ATCC700603	Klebsiella pneumoniae		Transconjugant						>2048	>2048	>2048	64	4	128	256
K12-MG1655	Escherichia coli		Laboratory strain + pBAD43 (conjugation recipient)						≤2	≤2	≤2	≤2	4	128	≤2
BB1539::K12-MG1655	Escherichia coli		Transconjugant						512	2048	2048	≤2	4	64	128
BB1501::K12-MG1655	Escherichia coli		Transconjugant						512	>2048	>2048	≤2	≤2	64	128
ATCC14028	Salmonella typhimurium		Laboratory strain + pBAD43 (conjugation recipient)						≤2	≤2	≤2	≤2	8	256	≤2
BB1539::ATCC14028	Salmonella typhimurium		Transconjugant						1024	>2048	>2048	≤2	8	128	256
[truncated: 63 more columns]
